# Supplementary material for: Evidence for Resistance to Coagulotoxic Effects of Australian Elapid Snake Venoms by Sympatric Prey (Blue Tongue Skinks) but Not by Predators (Monitor Lizards)
Source: Toxins (Basel). 2021 Aug 24;13(9):590. doi: 10.3390/toxins13090590 (PMC8473410; doi:10.3390/toxins13090590)
Supplement: Supplementary file 1 [file toxins-13-00590-s001.zip › Supplementary file 1.xlsx]

## Sheet: Varanus
	V. giganteus plasma SP
	D. psammophis	P. ingrami	P. mengdeni	P. textilis	Intrinsic pathway control	Spontaneous control
	15	10	10	10	165	1105
	15	15	10	10	165	950
	15	15	20	10	185	1080
	V. giganteus plasma MA
	D. psammophis	P. ingrami	P. mengdeni	P. textilis	Intrinsic pathway control	Spontaneous control
	16.8	0.8	4.3	3	14.9	10.8
	15.8	0.6	4.2	3.6	15.9	7.3
	16.3	3.3	4.5	3.4	16.4	10.1
	V. varius SP
	C. nigrescens	P. textilis	P. porphyriacus	Intrinsic pathway control	Spontaneous control
	10	10	10	215	510
	10	10	10	220	545
		10	15	220	520
	V. varius MA
	C. nigrescens	P. textilis	P. porphyriacus	Intrinsic pathway control	Spontaneous control
	20.2	15.9	37.8	41.5	43.3
	17.7	13.7	37.8	38.5	39.3
		13.3	37.1	44.2	41
	V. mertensi SP
	P. textilis	Intrinsic pathway control
	10	90
	10	115
		120
	V. mertensi MA
	P. textilis	Intrinsic pathway control
	14	27.3
	9.6	33.1
		27.8

## Sheet: Tiliqua
	T. scincoides SP
	C. nigrescens	D. psammophis	P. textilis	P. porphyriacus	Intrinsic pathway control	Spontaneous control
	10	10	15	770	1030	1795
	10	10	10	830	1050	1795
	10	10	15	915	1005	1795
	T. scincoides MA
	C. nigrescens	D. psammophis	P. textilis	P. porphyriacus	Intrinsic pathway control	Spontaneous control
	25.6	12.8	23.7	26.3	23.2	0.3
	25.9	10.8	25.8	19.8	23.1	0.1
	24.4	9.2	26.1	20	21.9	0.3
	T. rugosa SP
	P. affinis	P. textilis	P. porphyriacus	Intrinsic pathway control
	20	20	305	1795
	25	15	360	1795
	25	20	280	1795
	T. rugosa MA
	P. affinis	P. textilis	P. porphyriacus	Intrinsic pathway control
	53.6	55.4	39	0.3
	58.3	57.3	35.3	0.2
	57	59.4	41.2	0.1

## Sheet: Vertebrate controls
	Human plasma SP					Human plasma MA
	Intrinsic pathway control	Spontaneous clotting control				Intrinsic pathway control	Spontaneous clotting control
	170	605				17	20.3
	175	645				18.2	20.1
	170	690				17.8	20.2
	Rhinella marina plasma SP					Amphibian plasma MA
	Intrinsic pathway control	Spontaneous control				Intrinsic pathway control	Spontaneous control
	60	1790				7.2	0.2
	65	1795				7.6	0.2
	70	1790				7.4	0.2
	Gallus gallus plasma SP					Gallus gallus plasma MA
	Intrinsic pathway control	Spontaneous control				Intrinsic pathway control	Spontaneous control
	160	190				39.3	38.8
	170	195				44.4	39.9
	170	180				42.5	38.4
	Rattus norvegicus plasma SP					Rattus norvegicus plasma MA
	Intrinsic pathway control	Spontaneous control				Intrinsic pathway control	Spontaneous control
	55	140				16.8	19
	45	125				19	27.5
	45	140				21.3	21.2
